# Supplementary material for: Serum-Free Suspension Culture of the Aedes albopictus C6/36 Cell Line for Chimeric Orthoflavivirus Vaccine Production
Source: Viruses. 2025 Feb 12;17(2):250. doi: 10.3390/v17020250 (PMC11860912; doi:10.3390/v17020250)
Supplement: Supplementary file 1 [file viruses-17-00250-s001.zip]

Archive with 1 entries (1 files):
- viruses-3388498-supplementary.pdf
